# Supplementary material for: Human centromere repositioning activates transcription and opens chromatin fibre structure
Source: Nat Commun. 2022 Sep 24;13:5609. doi: 10.1038/s41467-022-33426-2 (PMC9509383; doi:10.1038/s41467-022-33426-2)
Supplement: Supplementary file 4 — Source Data [file 41467_2022_33426_MOESM4_ESM.xlsx]

## Sheet: Figure6b
Individual Interprobe distance measurements in microns for pairs of fosmid probes.
HSA3(GM10253A)_DG	NEO3 (HYBNeo3)_DG	HSA3(GM10253A)_BC	NEO3 (HYBNeo3)_BC	HSA3(GM10253A)_AB	NEO3 (HYBNeo3)_AB	HSA3(GM10253A)_AC	NEO3 (HYBNeo3)_AC
0.13132	0.6767	0.15008	1.06128	0.3618	0.61506	0.66196	0.21842
0.2613	0.31624	0.4958	0.28006	0.38458	0.134	0.53332	0.469
0.35912	0.2613	0.58558	0.11256	0.1943	0.61372	0.50116	0.27202
0.09112	0.20368	0.2948	0.41942	0.0402	0.57352	0.31892	0.49982
0.42076	0.48642	0.42612	0.30954	0.8107	1.02778	0.12864	0.54002
0.20904	0.36046	0.3819	0.47302	0.49714	0.35108	0.25728	0.75174
0.2881	0.16616	0.22914	0.17956	0.28676	0.23316	0.61372	0.45158
0.17152	0.15678	0.14204	1.48606	0.12328	1.39762	0.76782	0.13936
0.12864	0.07638	0.27604	0.5092	0.47034	0.32964	0.25326	0.17286
0.12328	0.23852	0.07638	0.20368	0.1876	0.7973	0.52528	0.25326
0.97016	0.1474	0.20234	0.28542	0.61774	0.55074	0.53064	0.41808
0.40736	0.46096	0.29212	0.07638	0.07772	0.45292	0.81606	0.90718
0.2546	0.05628	0.39932	0.45158	0.50518	0.80132	0.3216	0.34438
0.23048	0.27068	0.2077	0.94872	0.46498	0.5628	0.23584	0.46766
0.16616	0.30686	0.1474	1.19394	0.12596	0.40066	0.41406	0.57888
0.2747	0.48776	0.17152	0.90718	0.3618	0.49714	0.07102	0.41272
0.14606	0.2546	0.40468	0.66196	0.33232	0.54002	0.11122	0.92728
0.06164	0.1943	0.23048	0.25594	0.3216	0.50518	0.134	0.2881
0.10988	0.05226	0.37654	0.7638	0.43148	0.53868	0.55342	0.536
0.23718	0.12328	0.20904	1.0653	0.1407	0.30954	0.14338	0.19564
0.98758	0.06432	0.25192	0.51054	0.06164	0.58424	0.4489	0.2546
0.92058	0.41674	0.4355	0.43282	1.05458	0.61238	0.15276	0.3216
0.9514	0.0335	0.33366	0.2546	0.201	0.07772	0.42076	0.2613
0.11256	0.1407	0.2345	1.4204	0.51992	0.9514	0.06432	0.49982
0.5159	1.10416	0.19698	0.17554	0.64186	0.1139	0.28542
0.22378	0.18358	0.24656	0.38324	0.22378	0.84018	0.25996
0.20502	0.36984	0.4824	0.0737	0.31222	0.3015	0.37118
0.31892	0.10586	0.15812	0.67536	0.41004	0.12194	0.21038
0.08442	0.49044	0.43818	0.42612	0.4623		0.33098
0.08442	0.16348	0.15276	0.24656	0.3417		0.51858
0.26264	0.37654	0.5226	0.45828	0.74236		0.15812
	0.2077	0.2345	0.88172	0.4221		0.59362
	0.11792	0.33768	0.56682	0.42076		0.43684
	0.60032	0.22244	0.45426	0.07102		0.42478
	0.05628	0.20636	0.58022	0.49312		0.04556
	0.25192	0.10586	1.07066	0.27872		0.27604
	0.32696	0.58424	0.86162	0.59094		0.37654
	0.06164	0.3953	0.43416	0.14204		0.32428
	0.04958	0.22914	0.95006	0.74102
	0.22378	0.26398	0.69412	0.28542
		0.49044	0.13668	0.46364
		0.22512	0.4355	0.28006
		0.24656	0.21574	0.3015
		0.2211	0.58424	0.43818
		0.2948	0.42344	0.60166
		0.0268	0.09782
		0.11658	0.68608
		0.21306	1.02108
		0.44488	0.81472
		0.31892	1.55038
		0.07236	1.02912
		0.50384	0.5829
		0.402	0.48508
		0.15544	0.69278
		0.27738	0.25326
		0.30016	0.29078
		0.37252	0.21038
		0.33098	0.0871
		0.33098	0.25326
		0.24254	0.48776
		0.34706	0.71288
		0.29614	0.25728
		0.26666	0.55208
		0.35644	0.76782
		0.03484	0.45426
		0.33768	0.59094
		0.1273	0.49848
		0.28944	0.66598
		0.11926	0.7102
		0.27068	0.24656
		0.19296	0.7236
		0.13936	0.57084
		0.2278	0.6901
		0.10318
		0.36716
		0.2144
		0.15142
		0.2077
		0.2814
		0.28542
		0.42344
		0.35778
		0.24388
		0.268
		0.4154
		0.56414
		0.201
		0.26264
		0.5695
		0.52394
		0.59228
		0.2345
		0.12864
		0.30686
		0.16884
		0.46632
		0.39932
		0.14874
		0.19832

## Sheet: Figure6c
Individual Interprobe distance measurements in microns for pairs of fosmid probes.
HSA3(GM10253A)	NEO3 (HYBNeo3)	HSA3(GM10253A)+AMANITIN	NEO3 (HYBNeo3)+AMANITIN	HSA3(GM10253A)_FLAVOPIRIDOL	NEO3 (HYBNeo3)_FLAVOPIRIDOL	HSA3(GM10253A)_BLEOMYCIN	NEO3 (HYBNeo3)_BLEOMYCIN
0.33366	0.58558	0.55208	0.38056	0.08174	0.20837	0.53466	0.10988
0.268	0.10586	0.33366	0.23718	0.09179	0.1742	0.134	0.09782
0.43282	0.19296	0.10854	0.25192	0.12797	0.18291	0.26264	0.30686
0.19162	0.24388	0.2144	0.15008	0.11122	0.23249	0.21708	0.39798
0.15544	0.64186	0.06968	0.13266	0.18894	0.37185	0.25728	0.25594
0.21172	0.17152	0.22512	0.32562	0.1742	0.27939	0.13534	0.2814
0.36314	0.51992	0.22646	0.57486	0.20502	0.1407	0.1675	0.09782
0.20502	0.10184	0.94604	0.2546	0.15678	0.16013	0.14338	0.11256
0.33232	0.07236	0.31356	0.3819	0.2613	0.14204	0.40066	0.47972
0.28676	0.67536	0.38324	0.32562	0.22043	0.07303	0.19162	0.3417
0.30686	0.32696	0.24656	0.2546	0.17487	0.15678	0.15008	0.31222
0.44354	0.36716	0.43014	0.32562	0.2278	0.11993	0.11524	0.27202
0.35376	0.84688	0.4154	0.33902	0.07035	0.09581	0.3082	0.25862
0.36582	0.83214	0.13668	0.47302	0.12931	0.30083	0.34304	0.33902
0.19296	0.15678	0.22512	0.19028	0.42746	0.21172	0.28676	0.11658
0.5427	0.48508	0.11792	0.49982	0.16482	0.20368	0.22378	0.14338
0.14204	0.40334	0.11792	0.24924	0.19698	0.21842	0.76782	0.10452
0.1206	0.15946	0.38458	0.3417	0.0335	0.44287	0.25728	0.07504
0.0871	0.64856	0.52796	0.07906	0.13668	0.43617	0.20368	0.07906
0.4422	0.402	0.18492	0.30954	0.30686	0.22177	0.36314	0.19296
0.22646	0.4355	0.19832	0.46364	0.0296073	0.38659	0.67134	0.10318
0.3618	0.42344	0.34438	0.33098	0.15879	0.11524	0.24254	0.13668
0.35778	0.92058	0.26264	0.5293	0.1273	0.08308	0.12998	0.23048
0.14606	0.92728	0.26398	0.1943	0.27269	0.06164	0.5226	0.04556
0.15812	0.25996	0.19162	0.4355	0.08107	0.12797	0.35644	0.43416
0.01608	0.74102	0.1206	0.55878	0.13199	0.222561	0.2747	0.067
0.14606	0.41674	0.25594	0.19966	0.16616	0.132975	0.21038	0.07772
0.07906	0.64588	0.37252	0.20368	0.20502	0.149303	0.335	0.06298
0.16482	0.3484	0.1005	0.2211	0.10988	0.228932	0.15276	0.13266
0.12596	0.38056	0.20234	0.21708	0.41004	0.14874	0.19564	0.10586
0.50518	0.6365	0.07772	0.05226	0.32294	0.08375	0.17822	0.4288
0.46766	0.34304	0.4623	0.40468	0.11926	0.1474	0.20636	0.09112
0.17688	0.44756	0.30552	0.15946	0.1474	0.35041	0.1005	0.44488
0.16482	0.29614	0.28408	0.11658	0.26867	0.05159	0.07772	0.08442
0.20502	0.87636	0.16616	0.19698	0.26934	0.15946	0.0536	0.10184
0.37788	0.2881	0.2479	0.37118	0.05695	0.29413	0.28408	0.09648
0.21038	0.10988	0.31222	0.1273	0.14405	0.12127	0.46364	0.25728
0.17956	0.37252	0.36984	0.68474	0.24254	0.16147	0.0536	0.22512
0.06432	0.45694	0.19832	0.40066	0.1608	0.29547	0.32562	0.30954
0.17956	0.15812	0.05494	0.40334	0.12663	0.09447	0.25728	0.1876
0.09112	1.31454	0.33634	0.2881	0.05762	0.12663	0.0871	0.3685
0.1474	0.64588	0.1139	0.15544	0.27537	0.27336	0.14204	0.06164
0.20502	0.32696	0.19832	0.27202	0.24991	0.17688	0.0536	0.13266
0.3082	0.3685	0.19564	0.15812	0.30753	0.21239	0.15812	0.03886
0.33366	0.03618	0.23986	0.32696	0.25192	0.41942	0.07772	0.12462
0.16348	0.58424	0.23316	0.56816	0.21708	0.09581	0.15946	0.1541
0.38592	0.10318	0.45158	0.23986	0.4757	0.14874	0.08442	0.04958
0.28274	0.35778	0.25192	0.2881	0.12328	0.05695	0.23852	0.11524
0.10988	0.25058	0.52528	0.17822	0.19899	0.24254	0.25862	0.13132
0.17018	0.33902	0.2747	0.2278	0.16147	0.35443	0.35644	0.62444
0.02948	0.46498	0.38324	0.26398	0.21775			0.49178
0.1139	0.17018						0.08576
	0.27068

## Sheet: Figure6d
Individual Interprobe distance measurements in microns for pairs of fosmid probes.
HSA3(GM10253A)_BC	NEO3 (HYBNeo3)_BC	HSA3(GM10253A)_RNASE_H_BC	NEO3 (HYBNeo3)_RNASE_H_BC	HSA3(GM10253A)_DG	NEO3 (HYBNeo3)_DG	GM_RNASE_H_DG	NEO3 (HYBNeo3)_RNASE_H_DG
0.13132	0.27738	0.43282	0.335	0.05561	0.07437	0.18023	0.28676
0.32227	0.50183	0.42478	0.26465	0.2412	0.08174	0.25996	0.20234
0.18827	0.48106	0.39128	0.28073	0.01742	0.11859	0.20837	0.06566
0.12127	1.24687	0.18961	0.19229	0.01608	0.20167	0.35242	0.60903
0.19296	0.50719	0.06231	0.52327	0.12328	0.06365	0.19229	0.15678
0.09179	0.32495	0.08777	0.40669	0.09447	0.28676	0.27336	0.14874
0.32964	0.39262	0.21507	0.45895	0.32428	0.16281	0.15812	0.24924
0.16415	0.17085	0.01206	0.35912	0.24455	0.06834	0.20301	0.03551
0.21507	0.14874	0.0335	0.11859	0.21373	0.13601	0.07906	0.49915
0.04221	0.25058	0.18358	0.30887	0.14673	0.13869	0.11926	0.59898
0.31423	0.16214	0.196565	0.33232	0.10251	0.15879	0.08911	0.06633
0.20301	0.17956	0.140479	0.24924	0.53868	0.10586	0.12328	0.17621
0.24723	0.08509	0.0870397	0.18626	0.50987	0.335	0.19363	0.25862
0.20904	0.1139	0.12259	0.10318	0.15879	0.32562	0.17353	0.07839
0.18157	0.31088	0.216859	0.18492	0.0938	0.26934	0.16281	0.4355
0.3551	0.51858	0.15544	0.27403	0.12931	0.22043	0.10854	0.4824
0.1809	0.57084	0.35376	0.21172	0.10653	0.46498	0.10452	0.67268
0.09782	0.35711	0.10519	0.15879	0.2412	0.277621	0.1072	0.13534
0.03216	0.28743	0.04422	0.19363	0.23651	0.18421	0.12395	0.06834
0.20502	0.20368	0.18894	0.15879	0.134	0.109505	0.10117	0.21105
0.07236	0.12864	0.24053	0.56615	0.14539	0.126617	0.05829	0.17956
0.1273	0.06298	0.14338	0.1541	0.09849	0.344681	0.0536	0.22914
0.22847	0.21373	0.13333	0.66129	0.2881	0.290659	0.08442	0.10385
0.09581	0.34237	0.27202	0.05226	0.14807	0.104051	0.14137	0.06767
0.14606	0.15008	0.17085	0.29279	0.15343	0.185798	0.11323	0.10519
0.19832	0.16415	0.03082	0.07035	0.24254	0.143353	0.05226	0.13869
0.20502	0.1943	0.14673	0.15075	0.268	0.167708	0.09849	0.28877
0.11055	0.31222	0.17219	0.0737	0.30887	0.176773	0.08643	0.1809
0.06365	0.32763	0.13601	0.23383	0.07638	0.09112	0.07303	1.00366
0.07035	0.39731	0.26331	0.31892	0.03015	0.12395	0.31892	0.05159
0.11926	0.06834	0.15343	0.09179	0.20502	0.45828	0.39865	0.38927
0.12998	0.70752	0.17822	0.13936	0.2479	0.15276	0.20033	0.15477
0.25527	0.34974	0.09983	0.06432	0.34036	0.28877	0.14137	0.12261
0.19631	0.14941	0.18559	0.3618	0.12864	0.2613	0.335	0.11055
0.13869	0.18358	0.3015	0.17822	0.36649	0.27939	0.38659	0.19363
0.21574	0.38726	0.46967	0.11457	0.17487	0.27537	0.13333	0.36314
0.07504	0.48575	0.11457	0.05427	0.13467	0.24187	0.29346	0.30619
0.20435	0.58156	0.08442	0.14003	0.12797	0.13802	0.12127	0.14003
0.10653	0.66531	0.18894	0.19497	0.23383	0.18157	0.12462	0.21641
0.02278	0.52461	0.190039	0.19028	0.04891	0.19698	0.43751	0.42009
0.0871	0.54806	0.33299	0.09849	0.11524	0.06499	0.13802	0.13467
0.01608	0.08844	0.32294	0.63516	0.3551	0.25996	0.1273	0.25058
0.00871	0.67603	0.23986	0.09179	0.30083	0.19497	0.26197	0.18693
0.32495	0.21105	0.28609	0.13065	0.24321	0.07035	0.07571	0.22914
0.17085	0.16683	0.11323	0.05963	0.16482	0.09514	0.14271	0.20234
0.13199	0.41875	0.07035	0.1407	0.09715	0.14874	0.17889	0.12663
0.12797	0.08442	0.02077	0.05159	0.11658	0.24321	0.22043	0.151373
0.06231	0.34036	0.26666	0.57151	0.11055	0.03417	0.18559
0.28877	0.09514	0.07638	0.47637	0.04489		0.1072
0.13735	0.62511	0.19296		0.19095
	0.33433	0.10184		0.13601
	0.83616	0.07236		0.2077
		0.35108
		0.19095
		0.65124
		0.21842
		0.56012
		0.15008
		0.32964
		0.09648
		0.32629
		0.29145
		0.24857

## Sheet: Supplementary2
Data below are ct values from qRT-PCR with the primers indicated.
Expression was normalised to either 18s or actin as below
Data are presented as relative expression where the expression in the HSA3 cell line is normalised to 1
	DIPK2A	18S
HSA3 (GM1010253A)_1	22.61	9.25333
HSA3 (GM1010253A)_2	22.3	8.85667
NEO3 (HybNeo3)_1	24.08	8.97667
NEO3 (HybNeo3)_2	24.4567	9.23667
	PLOD2	Actin
HSA3 (GM1010253A)_1	28.6	16.93
HSA3 (GM1010253A)_2	28.87	16.72
HSA3 (GM1010253A)_3	28.89	16.95
NEO3 (HybNeo3)_1	38.4	17.99
NEO3 (HybNeo3)_2	44.72	17.83
	PLSCR1	Actin
HSA3 (GM1010253A)_1	28.6	16.93
HSA3 (GM1010253A)_2	28.87	16.72
HSA3 (GM1010253A)_3	28.89	16.95
NEO3 (HybNeo3)_1	35.16	17.99
NEO3 (HybNeo3)_2	50	17.83
NEO3 (HybNeo3)_3	50	17.95
	ZIC1	Actin
HSA3 (GM1010253A)_1	33.87	16.91
HSA3 (GM1010253A)_2	33.81	16.93
HSA3 (GM1010253A)_3	33.88	16.61
NEO3 (HybNeo3)_1	45	18.11
NEO3 (HybNeo3)_2	50	17.86
NEO3 (HybNeo3)_3	50	17.96
	ZIC4	Actin
HSA3 (GM1010253A)_1	29.63	16.91
HSA3 (GM1010253A)_2	29.74	16.93
HSA3 (GM1010253A)_3	29.99	16.61
NEO3 (HybNeo3)_1	50	18.11
NEO3 (HybNeo3)_2	50	17.86
NEO3 (HybNeo3)_3	50	17.96
	HLTF	18S
HSA3 (GM1010253A)_1	24.5433	9.25333
HSA3 (GM1010253A)_2	24.5833	8.85667
NEO3 (HybNeo3)_1	25.5133	8.97667
NEO3 (HybNeo3)_2	26.19	9.23667

## Sheet: Supplementary5b
Individual Interprobe distance measurements in microns for pairs of fosmid probes.
HSA3(GM10253A)_BC	NEO3(HybNeo3 CLONE A2)_BC	NEO3(HybNeo3 CLONE D2)_BC	HSA3(GM10253A)_DG	NEO3(HybNeo3 CLONE A2)_DG	NEO3(HybNeo3 CLONE D2)_DG
0.15008	0.5075	1.1494	0.13132	0.7308	0.4515
0.4958	0.7091	0.1694	0.2613	0.2891	0.2821
0.58558	0.4907	0.581	0.35912	0.2996	0.2051
0.2948	0.833	0.4704	0.09112	0.56	0.1316
0.42612	0.8519	0.4249	0.42076	0.5929	0.0665
0.3819	0.3458	0.7371	0.20904	0.0336	0.273
0.22914	0.4991	0.1141	0.2881	0.0728	0.1645
0.14204	0.4424	0.4529	0.17152	0.3444	0.4564
0.27604	0.3388	0.1484	0.12864	0.8911	0.2282
0.07638	0.3101	0.3479	0.12328	0.3794	0.0504
0.20234	0.1225	0.4102	0.97016	0.1351	0.1323
0.29212	0.6972	0.2793	0.40736	0.6342	0.1575
0.39932	0.7161	0.2205	0.2546	0.5677	0.133
0.2077	0.1505	0.6146	0.23048	0.1799	0.3598
0.1474	0.3584	0.3808	0.16616	0.0721	0.1708
0.17152	0.3682	0.336	0.2747	0.2002	0.2555
0.40468	0.3388	0.8197	0.14606	0.1029	0.1162
0.23048	0.2779	0.196	0.06164	0.0322	0.1281
0.37654	0.4417	0.0308	0.10988	0.5012	0.0595
0.20904	0.1848	0.3773	0.23718	0.399	0.0875
0.25192	0.3542	0.9233	0.98758	0.3339	0.6398
0.4355	0.0525	0.3766	0.92058	0.3724	0.0917
0.33366	0.2548	0.2891	0.9514	0.2352	0.6118
0.2345	0.0994	0.4956	0.11256	0.3129	0.3633
0.19698	0.0791	0.4543	0.5159	0.469	0.1736
0.24656	0.504	0.3388	0.22378	0.3094	0.5649
0.4824	0.1323	0.5124	0.20502	0.3143	0.1848
0.15812	0.308	0.5222	0.31892	0.1575	0.203
0.43818	0.5068	0.2989	0.08442	0.1344	0.1029
0.15276	0.357	0.329	0.08442	0.5929	0.273
0.5226	1.7668	0.063	0.26264	0.5054	0.6062
0.2345	1.2817	1.6597		0.3437	0.3283
0.33768	1.2817	0.1869		0.266	0.3822
0.22244	0.0154	0.5446		0.3437	0.0532
0.20636	0.161	0.2737		0.077	0.4613
0.10586	0.3514	0.4683		0.7581	0.4683
0.58424	0.8442	0.5481		0.3101	0.784
0.3953	0.4074	0.2786		0.0959	0.3248
0.22914	0.5439	1.2516		0.3843	0.1176
0.26398	1.0836	0.8022		0.0686	0.371
0.49044	0.532	0.1141		0.1316	0.2226
0.22512	0.3066	0.3381		0.434	0.252
0.24656	1.2719	0.3626		0.1505	0.2968
0.2211	0.2324	0.6643		0.2198	0.3157
0.2948	0.1267	0.6181		0.4396	0.3577
0.0268	0.1512	0.8855		0.2884	0.2723
0.11658	0.5754	0.2884		0.3542	0.5327
0.21306	0.3276	1.0892		0.1211	0.4494
0.44488	0.2303	0.3808		0.5397	0.1624
0.31892	0.1414	0.4466		0.4571	0.4851
0.07236	1.4574	0.8589		0.1057	0.1967
0.50384	0.4704	1.7745		0.0749	0.0868
0.402	0.3304	0.1036		0.0931	0.3535
0.15544	0.4333	0.4221		0.3255	0.2044
0.27738	0.4725	1.3608		0.3801	0.4522
0.30016	0.3619	0.4284		0.0553	0.0553
0.37252	0.2933	0.7917		0.3773	0.2275
0.33098	0.3164	0.6559		0.0924	0.2058
0.33098	0.357	0.3836		0.1512
0.24254	0.1729	1.3538		0.1141
0.34706	0.3794	0.3465		0.2345
0.29614	0.7532	0.0973		0.1295
0.26666	0.3304	0.1197		0.224
0.35644	0.3024	0.5355		0.1743
0.03484	0.3528	0.567		0.8351
0.33768	0.2009	1.0969
0.1273	0.3052	0.5348
0.28944	0.252	0.2247
0.11926	0.3892	0.9009
0.27068	0.3227	0.2233
0.19296	0.6013	0.1295
0.13936	0.6244	0.3185
0.2278	0.1505	0.4172
0.10318	0.4242	0.1106
0.36716	0.4452	0.0714
0.2144	0.2331	0.3752
0.15142	0.3703	0.1771
0.2077	0.8344	0.7511
0.2814	0.6181	0.8204
0.28542	0.6342	1.0248
0.42344	0.4963	0.9142
0.35778	0.7959	0.4991
0.24388		0.2541
0.268		0.0406
0.4154		0.6643
0.56414		0.4186
0.201		0.5096
0.26264		0.42
0.5695		0.5656
0.52394		0.385
0.59228		0.0826
0.2345		0.2149
0.12864		0.3899
0.30686		0.1939
0.16884		0.0322
0.46632		0.3787
0.39932		0.1246
0.14874		0.5831
0.19832		0.1463
		0.4123
		0.1939
		0.8015
		0.0791

## Sheet: Supplementary5d
Individual Interprobe distance measurements in microns for BC pair of fosmid probes.
HSA3	Neo3
0.542	0.671
0.251	0.605
0.321	0.354
0.418	0.919
0.366	0.759
0.259	0.498
0.364	0.862
0.29	0.242
0.438	0.405
0.505	0.796
0.219	0.76
0.503	0.765
0.562	1.08
0.245	0.32
0.513	0.56
0.54	0.95
0.66	0.677
0.289	0.515
0.0756	0.363
0.8	0.596
0.639	0.561
0.198	0.411
0.577	0.576
0.453	0.783
0.199	0.374
0.97	0.752
0.445	0.908
0.509	0.715
0.671	0.845
0.782	0.699
0.317	0.895
0.565	0.472
0.538	0.575
0.235	0.35
0.269	0.407
0.187	0.464
0.508	0.494
0.467	0.734
0.763	0.651
0.257	0.6
0.616	0.452
0.538	0.347
0.642	1.24
0.304	0.644
0.582	0.436
0.58	1.16
0.288	0.232
0.8	0.706
0.465	0.59
0.404	1.13
0.265	0.437
0.614	0.345
0.217	0.511
0.599	1.01
0.508	0.753
0.405	0.77
0.271	0.547
0.463	0.563
0.344	0.661
0.333	0.419

## Sheet: Supplementary5e
Data below are ct values from qRT-PCR with the primers indicated.
Data below are ct values from qRT-PCR with the primers indicated.
Expression was normalised to 18s.
Data are presented as relative expression where the expression in the HSA3 cell line is normalised to 1
Biological replicate 1 (data used for figure)							Biological replicate 2
Flavapiridol experiment							Flavapiridol experiment
	HLTF	DIPK2A	18s					HLTF	DIPK2A	18s
HSA3 (GM1010253A)_1	22.75	21.86	13.04				HSA3 (GM1010253A)_1	21.97	21.42	12.17
HSA3 (GM1010253A)_2	22.56	21.89	12.7				HSA3 (GM1010253A)_2	22.2	21.74	11.87
HSA3 (GM1010253A)_3	22.58	22.12	12.7				HSA3 (GM1010253A)_3	21.84	21.96	11.87
HSA3 (GM1010253A)_1 _Flavopiridol	22.96	24.67	11.77				HSA3 (GM1010253A)_1 _Flavopiridol	23.29	24.88	11.87
HSA3 (GM1010253A)_2_Flavopiridol	23.13	24.81	12.01				HSA3 (GM1010253A)_2_Flavopiridol	23.02	26.62	11.77
HSA3 (GM1010253A)_3_Flavopiridol	22.91	24.74	11.72				HSA3 (GM1010253A)_3_Flavopiridol	23.22	25.34	11.51
NEO3 (HybNeo3)_1	23.32	25.39	12.13				NEO3 (HybNeo3)_1	22.81	25.13	12.15
NEO3 (HybNeo3)_2	23.06	27	11.59				NEO3 (HybNeo3)_2	22.84	25.91	11.78
NEO3 (HybNeo3)_3	23.44	31.85	11.77				NEO3 (HybNeo3)_3	23.05	26.3	12.05
NEO3 (HybNeo3)_1_Flavopiridol	25.44	29.22	11.1				NEO3 (HybNeo3)_1_Flavopiridol	23.22	30.94	11.93
NEO3 (HybNeo3)_2_Flavopiridol	23.57	27.02	11.51				NEO3 (HybNeo3)_2_Flavopiridol	23.39	28.2	11.89
NEO3 (HybNeo3)_3_Flavopiridol	25.96	27.04	11.3				NEO3 (HybNeo3)_3_Flavopiridol	23.42	32.44	11.72
alpha amanitin experiment							alpha amanitin experiment
	HLTF	DIPK2A	18s					HLTF	DIPK2A	18s
HSA3 (GM1010253A)_1	36.18	33.26	11.05				HSA3 (GM1010253A)_1	35.22	33.26	11.15
HSA3 (GM1010253A)_2	33.29	33.47	11.36				HSA3 (GM1010253A)_2	34.65	33.47	11.04
HSA3 (GM1010253A)_3	35.56	33.57	11.19				HSA3 (GM1010253A)_3	37.23	33.57	11.25
HSA3 (GM1010253A)_1 _amanitin	50	37.95	11.12				HSA3 (GM1010253A)_1 _amanitin	50	37.95	11.73
HSA3 (GM1010253A)_2_amanitin	43.3	37.36	11.38				HSA3 (GM1010253A)_2_amanitin	50	37.36	12.04
HSA3 (GM1010253A)_3_amanitin	48.25	39.71	11.25				HSA3 (GM1010253A)_3_amanitin	50	39.71	11.83
NEO3 (HybNeo3)_1	39.85	35.54	10.98				NEO3 (HybNeo3)_1	42.44	35.54	11.12
NEO3 (HybNeo3)_2	43.51	35.6	11.17				NEO3 (HybNeo3)_2	41.72	35.6	11.22
NEO3 (HybNeo3)_3	38.91	36.25	10.63				NEO3 (HybNeo3)_3	41.97	36.25	11.58
NEO3 (HybNeo3)_1_amanitin	50	50	11.17				NEO3 (HybNeo3)_1_amanitin	42.51	50	11.72
NEO3 (HybNeo3)_2_amanitin	50	50	11.48				NEO3 (HybNeo3)_2_amanitin	50	50	11.31
NEO3 (HybNeo3)_3_amanitin	43.18	43.18	11.3				NEO3 (HybNeo3)_3_amanitin	46.11	43.18	11.87

## Sheet: Figure2d
Uncropped GAPDH western blot
			siControl	siEXOSC3_stealth1	siEXOSC3_stealth2
						191 kDa
						97 kDa
						64 kDa
						51kDa
						39 kDa
						28 kDa
						19 kDa

## Sheet: Supplementary6e
Individual Interprobe distance measurements in microns for AC pair of fosmid probes.
HSA6	NEO6
0.1608	0.51724
0.1943	0.46364
0.3685	0.02546
0.19296	0.268
0.23852	0.30552
0.42478	0.60702
0.15812	0.25058
0.25326	0.45292
0.10452	0.4489
0.34974	0.29882
0.24656	0.201
0.15812	0.5427
0.28274	0.37252
0.17822	0.33768
0.34036	0.45426
0.1608	0.1876
0.18894	0.46096
0.22646	0.20234
0.1072	0.4556
0.21306	0.07638
0.14204	0.23852
0.1675	0.1876
0.17822	0.43416
0.35644	0.49312
0.42612	0.37386
0.37252	0.23718
0.09782	0.36582
0.10452	0.43148
0.29212	0.1742
0.17956	0.1541
0.4623	0.11658
0.19832	0.0804
0.3216	0.24388
0.2546	0.39798
0.1407	0.38994
0.11926	0.39396
0.22646	0.08174
0.16482	0.37118
0.11658	0.43148
0.49044	0.56548
0.31892	0.34572
